# Supplementary material for: Caffeine citrate enhanced cisplatin antitumor effects in osteosarcoma and fibrosarcoma in vitro and in vivo
Source: BMC Cancer. 2019 Jul 15;19:689. doi: 10.1186/s12885-019-5891-y (PMC6631922; doi:10.1186/s12885-019-5891-y)
Supplement: Supplementary file 2 — Table S1. The information on quantitative changes. (XLSX 19 kb) [file 12885_2019_5891_MOESM2_ESM.xlsx]

## Sheet: Sheet1
Supplemental Table S1: The information on quantitative changes.
Figure 2A
HOS	CDDP alone		CDDP + caffeine		CDDP + citrate		CDDP + caffeine citrate
	mean	SD	mean	SD	mean	SD	mean	SD
0 µM	1	0.00770954	1	0.00770954	1	0.00770954	1	0.00770954
0.125 µM	0.989676	0.00810823	0.890212	0.00683131	0.956323	0.00699475	0.836212	0.00491673
0.25 µM	0.955331	0.0121823	0.86619	0.00708434	0.928132	0.00482502	0.818741	0.0246434
0.5 µM	0.900735	0.0105825	0.786579	0.00883109	0.880881	0.020467	0.730197	0.0204939
1.0 µM	0.738336	0.0225674	0.630137	0.00630316	0.710542	0.0235519	0.547151	0.0129761
2.0 µM	0.579115	0.0234087	0.45404	0.00800386	0.513004	0.0139444	0.329363	0.011275
HT1080	CDDP alone		CDDP + caffeine		CDDP + citrate		CDDP + caffeine citrate
	mean	SD	mean	SD	mean	SD	mean	SD
0 µM	1	0.00709093	1	0.00709093	1	0.00709093	1	0.00709093
0.125 µM	0.9353	0.0150271	0.899791	0.0164296	0.864091	0.0144684	0.792003	0.0208647
0.25 µM	0.942467	0.0138627	0.87524	0.0176921	0.846213	0.0228703	0.742571	0.00947115
0.5 µM	0.913879	0.00878096	0.850277	0.00965287	0.818861	0.0122848	0.699484	0.0132376
1.0 µM	0.802576	0.0357838	0.750755	0.00525206	0.703273	0.0116367	0.611907	0.00711132
2.0 µM	0.621574	0.0237332	0.548663	0.00931847	0.505218	0.00480106	0.452738	0.0103741
LM8	CDDP alone		CDDP + caffeine		CDDP + citrate		CDDP + caffeine citrate
	mean	SD	mean	SD	mean	SD	mean	SD
0 µM	1	0.027457	1	0.027457	1	0.027457	1	0.027457
0.125 µM	0.900398	0.0260219	0.726213	0.0429214	0.833586	0.0302065	0.548143	0.0160156
0.25 µM	0.713135	0.0313043	0.684989	0.0171228	0.697403	0.0155263	0.517343	0.00342394
0.5 µM	0.675796	0.0235238	0.607468	0.0094541	0.593537	0.0124245	0.452331	0.0154459
1.0 µM	0.555155	0.0187786	0.490713	0.0118346	0.492987	0.0120074	0.324204	0.0296913
2.0 µM	0.339936	0.00155913	0.200815	0.0128341	0.301933	0.011275	0.0955269	0.00345354
Figure 2B
Median effect	HOS	HT1080	LM8		Isobologram	HOS	HT1080	LM8
0.125 µM	0.41	0.212	0.07		ED50	0.295	0.209	0.091
0.25 µM	0.676	0.24	0.107		ED75	0.215	0.183	0.035
0.5 µM	0.591	0.309	0.124		ED90	0.172	0.163	0.015
1.0 µM	0.34	0.279	0.079
2.0 µM	0.181	0.151	0.007
Figure 3B
	HOS		HT1080		LM8
	mean	SD	mean	SD	mean	SD
Non-drug	0.660009	0.133069	0.473595	0.0436077	0.776574	0.0311266
CDDP	0.575867	0.116029	0.436387	0.0909085	0.702742	0.0598697
CDDP + caf	0.510357	0.118254	0.33805	0.0933296	0.553512	0.108458
CDDP + CA	0.549166	0.0968023	0.422308	0.0674153	0.533243	0.0294569
CDDP + cafCA	0.336462	0.0673777	0.243278	0.0757033	0.407676	0.0495133
Figure 4B
	HOS		HT1080		LM8
	mean	SD	mean	SD	mean	SD
Non-drug	1	0.111685	1	0.0708349	1	0.15911
CDDP	0.786592	0.061868	0.929835	0.0508494	0.615818	0.0515247
CDDP + caf	0.666319	0.0404398	0.61871	0.0790129	0.436958	0.0199112
CDDP + CA	0.718549	0.0669532	0.671809	0.0477872	0.424815	0.0124259
CDDP + cafCA	0.512766	0.0624547	0.350469	0.0223152	0.260164	0.0479128
Figure 5B
	Control		CDDP		CDDP + caffeine		CDDP + citrate		CDDP + caffeine citrate
	mean	SD	mean	SD	mean	SD	mean	SD	mean	SD
G0/G1	41.86	3.12858	14.12	0.766159	24.06	1.32212	21.38	1.25379	27.36	0.998999
S	20.86	3.18009	13.72	0.794984	15.34	0.859069	13.52	1.17346	13.02	2.18335
G2/M	27.9	1.38384	62	1.21037	51.46	1.64712	52.34	1.23612	47.56	1.14368
Figure 6B
	Control		CDDP		CDDP + caffeine		CDDP + citrate		CDDP + caffeine citrate
	mean	SD	mean	SD	mean	SD	mean	SD	mean	SD
Live cells	88.64	1.65566	66.832	2.60823	57.49	2.4149	59.62	1.10431	50.13	2.77592
Apoptotic cells	11.996	1.62268	33.168	2.60823	42.51	2.4149	40.36	1.09339	49.86	2.78285
Figure 7A
LM8	Control		CDDP		CDDP + caffeine		CDDP + citrate		CDDP + caffeine citrate			LM8
volume	mean	SD	mean	SD	mean	SD	mean	SD	mean	SD		weight	mean	SD
Day 1	148.177	3.49563	182.759	17.319	155.67	25.2524	160.804	20.5837	155.027	9.83372		Contorl	2.56667	0.550757
Day 4	185.836	19.9816	281.581	17.4894	132.208	49.3605	193.939	14.6063	108.284	51.317		CDDP	3.23333	1.02144
Day 8	442.32	63.9197	554.077	137.133	218.292	116.511	350.74	141.351	134.511	68.4869		CDDP+caf	0.8	0.781025
Day 11	1293.51	325.402	1409.81	339.667	456.258	358.443	798.457	329.228	170.287	80.0771		CDDP+CA	1.53333	0.585947
Day 15	3185.32	565.053	3516.52	902.06	965.147	895.524	1894.18	760.742	276.091	123.38		CDDP+cafCA	0.2	0.1
HT1080	Control		CDDP		CDDP + caffeine		CDDP + citrate		CDDP + caffeine citrate			HT1080
volume	mean	SD	mean	SD	mean	SD	mean	SD	mean	SD		weight	mean	SD
Day 1	159.799	30.822	211.999	45.8746	221.775	37.6319	223.23	39.2694	216.887	18.1463		Contorl	2.65	0.619139
Day 4	245.875	67.8806	258.581	42.3204	225.47	79.4855	191.461	78.3596	138.889	21.0772		CDDP	1.475	0.170783
Day 8	508.258	38.1851	357.813	82.5844	345.944	152.764	299.99	84.1537	176.528	55.105		CDDP+caf	0.975	0.170783
Day 11	1311.72	228.393	737.506	162.699	612.304	163.463	483.542	81.2067	244.711	95.0619		CDDP+CA	0.85	0.129099
Day 15	2654.94	474.622	1598.49	144.818	1137.62	317.211	1110.45	263.934	343.495	173.161		CDDP+cafCA	0.25	0.129099
Figure 7B
	Before chemotherapy
	Control	CDDP	CDDP+caf	CDDP+CA	CDDP+cafCA
mean	13.5667	13.5667	13.5	13.7333	13.6333
SD	0.321455	0.321455	0.5	0.288675	0.152753
	After 3 courses R1-chemotherapy
	Control	CDDP	CDDP+caf	CDDP+CA	CDDP+cafCA
mean	22.1667	20.4667	20.5	20.9	20.3333
SD	1.33167	0.208167	0.556776	0.43589	0.80829
Figure S1
R2	Control		CDDP		CDDP + caffeine		CDDP + citrate		CDDP + caffeine citrate			R2
volume	mean	SD	mean	SD	mean	SD	mean	SD	mean	SD		weight	mean	SD
Day 1	151.621	52.1411	184.526	1.96655	187.048	42.7852	179.163	32.2375	147.678	12.2859		Contorl	2.56667	1.18462
Day 4	255.344	56.907	240.828	118.427	197.122	68.9296	171.159	78.0218	72.7168	1.42059		CDDP	1.13333	0.351188
Day 8	944.856	570.411	576.102	230.724	384.236	94.7777	381.482	187.407	115.522	21.3829		CDDP+caf	0.733333	0.11547
Day 11	1473.71	837.647	1064.45	411.503	669.974	111.972	546.017	193.746	180.899	34.6384		CDDP+CA	0.466667	0.057735
Day 15	2656.33	1631.17	1524.45	636.659	1088.85	214.264	859.242	228.2	250.002	39.0412		CDDP+cafCA	0.166667	0.057735
R3	Control		CDDP		CDDP + caffeine		CDDP + citrate		CDDP + caffeine citrate			R3
volume	mean	SD	mean	SD	mean	SD	mean	SD	mean	SD		weight	mean	SD
Day 1	151.621	52.1411	203.183	28.8285	159.136	15.6677	150.135	10.1601	146.468	27.4596		Contorl	2.56667	1.18462
Day 4	255.344	56.907	248.075	60.621	176.511	49.773	188.534	27.6398	105.533	56.9717		CDDP	1.66667	0.152753
Day 8	944.856	570.411	662.575	143.315	355.55	40.9545	373.381	90.3004	230.448	117.441		CDDP+caf	1.16667	0.351188
Day 11	1473.71	837.647	1324.53	239.269	565.554	46.5887	845.638	302.108	326.069	136.747		CDDP+CA	1.53333	0.550757
Day 15	2656.33	1631.17	2378.57	485.275	813.144	159.749	1268.46	467.836	446.716	208.679		CDDP+cafCA	0.3	0.173205
